# Supplementary material for: Waning of SARS-CoV-2 Seropositivity among Healthy Young Adults over Seven Months
Source: Vaccines (Basel). 2022 Sep 15;10(9):1532. doi: 10.3390/vaccines10091532 (PMC9505545; doi:10.3390/vaccines10091532)
Supplement: Supplementary file 1 [file vaccines-10-01532-s001.zip]

Archive with 1 entries (1 files):
- vaccines-1891403-supplementary.pdf
